# Supplementary material for: Allochthonous Trichoderma Isolates Boost Atractylodes lancea Herb Quality at the Cost of Rhizome Growth
Source: J Fungi (Basel). 2024 May 14;10(5):351. doi: 10.3390/jof10050351 (PMC11122596; doi:10.3390/jof10050351)
Supplement: Supplementary file 1 [file jof-10-00351-s001.zip]

Archive with 6 entries (6 files):
- Supplementary Figure S1.docx
- Supplementary Figure S2 .docx
- Supplementary Figure S3 .docx
- Supplementary Table S1  Data of figure 5.docx
- Supplementary Table S2  Data of figure 6.docx
- Supplementary Table S3  Data of figure 8.docx
